# Supplementary material for: Impact of Erbium and Gadolinium on Xenopus laevis Embryo Development: A Study of Rare Earth Element Toxicity
Source: Int J Mol Sci. 2026 Mar 24;27(7):2920. doi: 10.3390/ijms27072920 (PMC13073799; doi:10.3390/ijms27072920)
Supplement: Supplementary file 1 [file ijms-27-02920-s001.zip]

Archive with 2 entries (1 files):
- ijms-4197483-supplementary/
- ijms-4197483-supplementary/ijms-4197483-supplementary.pdf
